# Supplementary material for: Iron-sulphur cluster biogenesis factor LYRM4 is a novel prognostic biomarker associated with immune infiltrates in hepatocellular carcinoma
Source: Cancer Cell Int. 2021 Sep 6;21:463. doi: 10.1186/s12935-021-02131-3 (PMC8419973; doi:10.1186/s12935-021-02131-3)
Supplement: Supplementary file 2 — Additional file 2: Table S1. Clinicopathologic Data, related to Table 1. [file 12935_2021_2131_MOESM2_ESM.xlsx]

## Sheet: Description
Table S8. Clinicopathoglogic information and RNA-seq data of LYRM4, related to Table 1
Description
1. Clinicopathoglogic information of the 157 HBV-related LIHC.
2. For privacy protection according to the hospital's instructions, the patient's names and accession numbers were replaced with "***".
3. The Tumor and paratumor IDs in RNA-seq experiment are provided in Table 1 in highlight.

## Sheet: Table 1. Clinical Information
Case ID	Patient Name	Accession Number in hospital	Paratumor ID in RNA-seq experiment	Log2 LYRM4 mRNA abundance in non-tumor	Tumor ID in RNA-seq experiment	Log2 LYRM4 mRNA abundance in tumor	Gender	Age	Pathological Type	Tumor differentiation	Medical History of Liver Cirrhosis	Cirrhotic Nodule Size -cm	Number of Tumors	Tumor Size -cm	Tumor thrombus	Porta Hepatis Lymph Node	Tumour encapsulation	History of Hepatitis	HBsAg	HBcAb	PTT	TB	ALB	ALT	GGT	AFP
1	***	***	N112	-0.015437	T112	0.418018	male	69	HCC	2	1	0.1-0.2	1	4	0	0	1	1	1	1	12.8	15.2	40	39	25	27.3
2	***	***	N113	0.163464	T113	0.314165	male	51	HCC	2	1	0.1-0.3	4	7.5	0	0	1	1	1	1	12	11.4	37	43	52	4.9
3	***	***	N123	-0.0995681	T123	0.892567	male	79	HCC	3	0	0	1	16	0	0	1	1	1	0	11.2	17.1	35	22	67	38142
4	***	***	N125	0.0276995	T125	-0.170962	male	62	HCC	3	1	0.5-0.8	1	8.5	0	0	1	1	1	0	12.2	13.1	42	74	105	839.1
5	***	***	N127	0.0831144	T127	0.582153	male	65	HCC	3	1	0.3	1	3.5	0	0	1	1	1	1	11.7	11.2	38	35	40	342.7
6	***	***	N131	0.24946	T131	-0.413687	male	50	HCC	3	1	0.3	1	2.5	0	0	1	1	1	0	11.5	9.4	41	54	72	222.5
7	***	***	N135	-0.0938135	T135	0.122348	male	43	HCC	3	1	0.3-0.5	1	3.5	0	0	1	1	1	0	11.4	7.2	40	61	114	42.5
8	***	***	N137	0.217364	T137	0.000387676	male	49	HCC	3	1	0.5-0.8	1	2.5	0	0	1	1	1	0	12.6	13.5	34	42	110	14.6
9	***	***	N141	-0.230246	T141	-0.248443	male	81	HCC	3	1	0	1	3.5	0	0	1	1	1	1	11.1	10.3	38	25	23	4.2
10	***	***	N145	0.053682	T145	0.657369	male	60	HCC	2	1	0.3-0.6	2	3	0	0	1	1	1	0	12.7	23.1	45	31	73	196.5
11	***	***	N147	0.0300975	T147	0.10458	male	33	HCC	3	1	0.3-0.5	1	6.5	1	0	1	1	1	0	12	16.5	42	33	60	1925
12	***	***	N161	0.0390308	T161	0.0810431	male	51	HCC	2	0	0	3	2.5	0	0	0	1	1	0	10.9	14.9	44	34	60	23.9
13	***	***	N171	0.206886	T171	0.929986	male	46	HCC	2	1	0.1	1	4	0	0	1	1	1	0	13.9	16	39	30	79	466
15	***	***	N187	-0.183423	T187	-0.15451	male	54	HCC	2	1	0.5-0.8	1	3	0	0	1	1	1	1	13.1	15.1	41	188	224	14.5
16	***	***	N191	-0.161532	T191	0.278002	male	51	HCC	2	1	0.8-1	1	3.5	0	0	0	1	1	1	13.4	19.9	44	33	99	9.7
17	***	***	N195	0.483498	T195	0.559178	male	39	HCC	3	1	0.3-0.5	1	3.5	0	0	1	1	1	1	12	11	42	14	29	1.9
18	***	***	N211	0.137381	T211	-0.486932	male	44	HCC	3	1	0.3	1	2	0	0	1	1	1	1	12.1	15.1	39	26	40	13
19	***	***	N217	0.244886	T217	0.36285	female	63	HCC	2	1	0.3-0.6	1	12	0	0	1	1	1	1	13	15.6	33	18	52	60500
20	***	***	N221	0.286791	T221	0.505374	male	56	HCC	2	1	0.5-0.8	1	4	0	0	1	1	1	1	11.9	14.8	40	130	48	3150
21	***	***	N223	-0.522735	T223	-0.643231	male	72	HCC	2	1	0.3-0.6	1	5.5	0	0	1	1	1	1	13.1	28.9	41	188	332	2438
22	***	***	N227	-0.0737415	T227	0.396151	male	62	HCC	2	1	0.5	2	2	0	0	1	1	1	1	12.5	14.9	40	46	33	39.6
23	***	***	N231	0.2524	T231	0.838507	male	56	HCC	3	1		1	9	0	0	1	1	1	1	15.5	13.7	43	776
24	***	***	N257	0.132059	T257	0.143768	male	59	HCC	3	0	0	1	6	0	0	1	1	1	1	12.4	26.7	38	295	86	155.2
25	***	***	N261	0.0978263	T261	0.118846	male	65	HCC	2	1	0.1	3	7.5	0	0	1	1	1	1	12.7	11.2	37	122	56	4.1
26	***	***	N267	0.0634181	T267	0.55767	male	62	HCC	2	1	0.1-0.3	2	5	0	0	1	1	1	1	12.6	13.8	42	54	52	87.6
27	***	***	N271	0.186672	T271	0.0940187	male	39	HCC	3	1	0.3	3	4	0	0	1	1	1	1	11.6	7.9	42	150	58	43235
28	***	***	N277	0.218722	T277	-0.472697	male	63	HCC	2	1	0.1-0.3	1	3	0	0	0	1	1	1	13.6	11.2	44	44	42	98.9
29	***	***	N283	0.0171181	T283	-0.490899	male	66	HCC	1	1	0.3	1	10	0	0	1	1	1	1	13.5	13.6	37	42	222	2178
30	***	***	N285	-0.295865	T285	-0.692433	male	58	HCC	3	1	0.3	2	10	0	1	1	1	1	1	11.6	10.5	42	76	204	60500
32	***	***	N311	0.156892	T311	-0.422007	male	47	HCC	3	1	0.3	9	4	0	0	0	1	1	1	15	12.4	36	30	40	22.2
33	***	***	N313	0.331994	T313	0.133318	male	43	HCC	3	0	0	1	8	1	0	0	1	1	1	11.6	23.2	48	23	39	5
34	***	***	N327	0.152285	T327	-0.0819945	male	52	HCC	2	0	0	2	5.5	0	0		1	1	1	1	8	40	40	309	12.6
35	***	***	N331	0.142275	T331	-0.2292	male	44	HCC	2	1	0.3	1	7.5	1	0	1	1	1	1	12.8	16.9	42	27	50	60500
36	***	***	N341	0.282767	T341	0.439057	female	63	HCC	3	0	0	1	2.5	0	0	1	1	1	1	11.9	5.3	41	12	20	3450
37	***	***	N343	0.0784574	T343	-0.477886	female	48	HCC	3	0	0	1	11.5	1	0	1	1	1	1	12.4	9.8	41	68	110	174.5
38	***	***	N353	0.385069	T353	0.228434	male	56	HCC	2	1	0.3-0.6	1	3	0	0	1	1	1	1	12.1	10.1	41	24	82	2.2
39	***	***	N355	0.13115	T355	0.0950351	male	36	HCC	2	1	0.1	2	6	0	0	0	1	1	1	12.4	13.6	43	47	102	25.4
40	***	***	N357	0.415745	T357	0.12199	male	56	HCC	3	1	0.3	1	5	0	0	1	1	1	1	12.4	8.6	37	15	55	2.5
41	***	***	N361	-0.290833	T361	0.0731737	male	50	HCC	2	1	0.3	1	3.5	0	0	1	1	1	1	20.2	19	40	131	206	30.8
42	***	***	N363	-0.0927499	T363	0.173597	male	54	HCC	2	1	0.1-0.3	1	3.5	0	0	1	1	1	1	13.9	12.8	37	38	99	1.7
43	***	***	N365	-0.0769126	T365	-0.0824673	male	66	HCC	2	1	0.1-0.3	1	8	0	1	1	1	1	1	12.1	13	41	69	55	3.7
44	***	***	N367	-0.635846	T367	0.0791352	male	47	HCC	3	1	0.2-0.3	1	12	1	0	1	1	1	1	12.7	6.4	41	32	87	60500
45	***	***	N375	0.223509	T375	-0.298496	male	43	HCC	3	0	0	1	16	1	0	1	1	1	1	13.5	5.4	43	23	134	6
46	***	***	N383	0.0591979	T383	0.0694986	male	60	HCC	3	1	0.3-0.5	1	12	1	0	0	1	1	1	11.6	10.7	41	51	398	229.8
47	***	***	N385	-0.157458	T385	0.108248	female	61	HCC	2	1	0.3-0.5	1	7	0	0	0	1	1	1	13.1	12.5	40	57	96	780
48	***	***	N387	0.298984	T387	0.342793	male	48	HCC	3	1	0.5-0.8	1	4.5	0	0	1	1	1	1	12.7	15.7	39	14	31	296.8
49	***	***	N391	0.121421	T391	0.736579	male	74	HCC	2	0	0	1	8	0	0	0	1	1	1	11.6	12	35	17	202	2347
50	***	***	N393	0.248125	T393	-0.0437842	male	57	HCC	2	1	0.3-0.6	1	14	1	0	1	1	1	1	11.3	12.6	41	22	112	4.1
51	***	***	N395	0.319574	T395	0.235708	male	35	HCC	2	0	0	1	14	0	0	1	1	1	1	13	14.5	40	50	78	3.7
52	***	***	N411	-0.090768	T411	-0.412198	male	40	HCC	2	1	0.2-0.5	1	4	0	0	1	1	1	1	12.9	19.4	44	36	34	2020
53	***	***	N413	0.0562507	T413	-0.394436	male	40	HCC	2	1	0.1-0.3	2	6.5	1	0	1	1	1	1	12.8	8.5	39	26	63	60500
54	***	***	N415	-0.141863	T415	-0.224126	male	71	HCC	2	1	0.6-0.9	2	3.5	0	0	0	1	1	1	12.1	8.3	41	20	62	7.8
55	***	***	N421	-0.126989	T421	-0.139206	male	58	HCC	3	1	0.3-0.6	1	4	0	0	1	1	1	1	11.8	7	48	35	76	273.9
56	***	***	N423	-0.104015	T423	-0.0574914	male	59	HCC	2	0	0	1	5.5	0	0	1	1	1	1	13.3	18.5	39	38	33	4.6
57	***	***	N425	-0.124522	T425	0.197131	female	60	HCC	2	0	0	1	7	0	0	1	1	1	1	12.7	14.2	43	19	22	3.2
58	***	***	N427	-0.256678	T427	-0.492067	male	40	HCC	3	1	0.3	2	4	0	0	1	1	1	1	10.2	8.3	49	59	44	1.9
59	***	***	N431	-0.0564047	T431	-0.24411	male	50	HCC	2	1	0.1-0.3	4	5	1	0	1	1	1	1	11.4	12.2	45	83	86	14.3
60	***	***	N433	-0.0934234	T433	-0.0401155	female	50	HCC	2	1	0.5-1.0	1	3	0	0	1	1	1	1	13.1	18.2	43	36	55	71.2
61	***	***	N435	0.0835383	T435	0.742889	male	56	HCC	2	0	0	1	2.5	0	0	1	1	1	1	10	6.7	42	15	26	112.7
62	***	***	N443	-0.038861	T443	-0.252925	male	52	HCC	3	1	0.3-0.6	2	5	1	0	1	1	1	1	11.6	11.7	39	91	333	437.2
63	***	***	N445	0.0254406	T445	-0.170122	male	46	HCC	2	0	0	1	5	0	0	1	1	1	1	12	12.1	42	29	29	6.1
64	***	***	N451	0.383739	T451	0.207834	male	69	HCC	2	0	0	1	5	0	0	1	1	1	1	11.3	7.5	38	11	23	3.3
65	***	***	N455	-0.096605	T455	-0.380771	female	47	HCC	3	1	0.1-0.2	1	5	0	0	1	1	1	1	11.7	11.7	39	31	19	152.8
66	***	***	N461	0.497308	T461	-0.103118	male	63	HCC	2	1	0.1-0.3	1	2.5	0	0	0	1	1	1	11.7	12.9	45	32	50	3.5
67	***	***	N463	0.192958	T463	0.0533129	male	42	HCC	3	1	0.3-0.4	2	3.5	1	0	0	1	1	1	11.6	8.5	40	41	43	3641
68	***	***	N465	0.202446	T465	0.998529	male	60	HCC	2	0	0	1	2	0	0	1	1	1	1	11.6	18.6	44	32	94	8.8
69	***	***	N467	-0.016983	T467	-0.132242	male	55	HCC	2	1	0.1-0.3	2	4	0	0	1	1	1	1	12.9	10.3	39	94	112	32
70	***	***	N471	0.24049	T471	-0.365468	male	46	HCC	2	1	0.3-0.5	2	4	0	0	1	1	1	1	12.1	14	48	41	31	312.4
71	***	***	N473	-0.00279845	T473	0.035234	male	55	HCC	2	1	0.3-0.6	1	2	0	0	0	1	1	1	12.1	13	37	66	109	171.1
72	***	***	N477	-0.14003	T477	0.718843	female	71	HCC	2	1	0.3-0.8	1	10	0	0	1	1	1	1	12.8	11	37	47	174	135.9
73	***	***	N481	0.114141	T481	0.10447	male	49	HCC	2	0	0	1	5.5	0	0	1	1	1	1	10.7	9.2	47	51	33	1.5
74	***	***	N483	0.238944	T483	0.378598	male	48	HCC	2	0	0	1	5	0	0	0	1	1	1	10.3	11.9	46	25	40	4.3
75	***	***	N487	0.0266685	T487	0.418469	female	54	HCC	2	0	0	3	10	1	0	0	1	1	1	11.2	8.8	42	13	42	322.5
76	***	***	N491	-0.224703	T491	0.122527	male	59	HCC	3	1	0.3	1	4.5	1	0	0	1	1	1	12.2	11.1	35	15	229	12.8
77	***	***	N493	0.311168	T493	0.172618	male	63	HCC	3	1	0.1-0.3	1	5	0	0	1	1	1	1	11.9	10.7	36	31	40	9.6
78	***	***	N497	-0.235539	T497	-0.047522	male	37	HCC	3	1	0.1-0.3	1	15	1	0	1	1	1	1	11.5	11.2	42	85	200	43560
79	***	***	N513	0.0294193	T513	1.10835	male	53	HCC	2	1	0.1-0.3	1	6	0	0	1	1	1	1	11.2	9.3	36	190	82	4.9
80	***	***	N515	-0.280281	T515	0.199324	male	53	HCC	2	1	0.3-0.6	1	4	0	0	1	1	1	1	11.7	19.5	46	16	73	239.4
81	***	***	N517	0.0963102	T517	0.407499	male	55	HCC	2	1	0.1-0.3	1	7	0	0	1	1	1	1	12.3	7.3	35	44	44	16118
82	***	***	N523	-0.312762	T523	-0.252753	male	63	HCC	2	1	0.3-0.5	1	20	1	0	1	1	1	1	13.4	10	33	118	82	4106
83	***	***	N525	0.154993	T525	0.11176	male	33	HCC	3	1	0.1-0.3	2	10	1	0	1	1	1	1	10.8	5.6	39	48	135	68.5
84	***	***	N527	0.232491	T527	-0.602687	male	47	HCC	3	1	0.1	1	8	1	0	1	1	1	1	11.4	19.6	40	46	96	5.6
85	***	***	N533	0.32896	T533	-1.06694	male	36	HCC	3	0	0	1	3.5	0	0	0	1	1	1	10.3	6	41	23	26	3
86	***	***	N537	-0.0560627	T537	0.653283	male	68	HCC	2	1	0.3-0.6	7	9	0	0	1	1	1	1	12	10.2	37	31	303	27553
87	***	***	N545	0.252509	T545	-0.151307	male	43	HCC	3	1	0.3-0.6	1	4	0	0	0	1	1	1	13.2	6.4	35	21	22	232.5
88	***	***	N553	-0.181291	T553	0.250522	female	36	HCC	2	0	0	1	4	0	0	1	1	1	1	12.6	6	35	8	19	1565
89	***	***	N557	0.386033	T557	0.463143	male	52	HCC	2	1	0.5-0.8	3	7	0	0	1	1	1	1	13.9	9.5	39	57	114	9
90	***	***	N563	0.370295	T563	0.245439	male	65	HCC	2	0	0	1	8	0	0	0	1	1	1	13.5	12.7	45	46	411	6.1
91	***	***	N567	0.485768	T567	0.0436203	male	48	HCC	3	1	0.3-0.6	1	7.5	1	0	1	1	1	1	11.6	11.2	47	22	57	4182
92	***	***	N571	0.285579	T571	1.31408	male	41	HCC	2	1	0.1-0.2	1	4.5	0	0	1	1	1	1	12.2	11.1	42	31	33	2334
93	***	***	N573	0.134472	T573	0.40392	male	55	HCC	2	1	0.3	1	13	0	0	1	1	1	1	11.9	5.9	37	40	76	901
94	***	***	N615	0.42209	T615	0.596044	female	64	HCC	3	1	0.3-0.6	1	5.5	0	0	1	1	1	1	11.8	8	34	27	27	7.4
95	***	***	N617	0.370506	T617	0.258326	male	54	HCC	2	1	0.3	1	3	0	0	1	1	1	1	11.8	15.9	46	36	63	2609
96	***	***	N627	0.428247	T627	0.523429	male	52	HCC	2	1	0.5	1	7	0	0	1	1	1	1	11.7	12.3	43	60	78	1.7
97	***	***	N635	0.531971	T635	0.76002	male	62	HCC	3	1		1	20	0	0	0	1	1	1	11.1	13.1	47	95	117	45223
98	***	***	N641	0.148374	T641	0.309872	female	47	HCC	2	1	0.5-0.8	21	12	0	0	1	1	1	1	12.2	8.7	37	32	84	60500
99	***	***	N647	0.364311	T647	0.360828	male	38	HCC	3	0	0	1	1.5	0	0	1	1	1	1	10.5	6.4	43	55	93	81.1
100	***	***	N661	0.15725	T661	-0.430384	male	59	HCC	3	1	0.3-0.6	5	9	0	0	1	1	1	1	11.9	11	39	50	60	9872
101	***	***	N663	0.238589	T663	0.519149	male	45	HCC	3	1		2	7	0	0		1	1	1	11.8	11.4	42	23	33	3.9
102	***	***	N665	0.194073	T665	0.270539	male	48	HCC	3	1		1	15	0	0		1	1	1	11.2	12.7	43	89	60	974.1
103	***	***	N671	-0.162139	T671	0.443916	male	48	HCC	3	1	0.3-0.5	1	12	0	0	1	1	1	1	12.5	16.1	43	17	62	60500
104	***	***	N685	-0.0221256	T685	-0.114949	male	54	HCC	2	1		1	13	0	0		1	1	1	12.7	6.7	39	107	65	2.1
105	***	***	N695	0.0652916	T695	0.881755	male	61	HCC	2	0	0	4	12	0	0	1	1	1	1	11.7	10.7	42	21	32	1064
106	***	***	N713	0.105256	T713	-0.488534	female	54	HCC	2	1	0.1	1	9	0	0	1	1	1	1	13	5.4	38	92	74	60500
107	***	***	N715	0.0962113	T715	0.147121	male	60	HCC	2	1	0.3-0.5	2	7	1	0	1	1	1	1	11.9	14.1	37	29	41	159
108	***	***	N721	0.147866	T721	-0.599202	female	62	HCC	2	1		1	3	0	0	0	1	1	1	14.1	17.6	35	22	52	212.2
110	***	***	N727	-0.0168552	T727	0.088752	female	64	HCC	3	0	0	2	7	0	0	0	1	1	1	10.7	8.6	44	39	37	12872
111	***	***	N737	-0.0311502	T737	-0.811272	female	51	HCC	2	1	0.3-0.5	1	2.5	0	0	1	1	1	1	11.5	12.3	40	25	28	9.8
112	***	***	N741	0.218189	T741	0.830054	male	60	HCC	3	1	0.3-0.6	2	3	0	0	1	1	1	1	11.3	13.8	45	19	26	1.3
113	***	***	N743	-0.280984	T743	-0.278366	female	39	HCC	3	0	0	5	7	1	0	1	1	1	1	10.4	7.8	39	28	33	38578
114	***	***	N745	0.350058	T745	0.611974	female	42	HCC	2	1	0.1	2	4	0	0	0	1	1	1	17.2	10.1	41	18	35	80.9
115	***	***	N755	0.334334	T755	0.67874	male	63	HCC	2	1	0.3-0.6	1	5	0	0	1	1	1	1	11.8	14.6	40	24	40	2.3
116	***	***	N777	-0.0808229	T777	0.113967	female	34	HCC	2	0	0	1	13	0	0	1	1	1	1	11.3	3.7	39	11	58	33.5
117	***	***	N785	0.3771	T785	0.815203	male	53	HCC	2	0	0	1	14	0	0	1	1	1	1	10.5	16.5	46	41	198	67.8
118	***	***	N813	-0.353192	T813	-0.380296	male	56	HCC	3	0	0	4	9.5	1	0	0	1	1	1	13	9.2	35	87	74	178
119	***	***	N815	0.13837	T815	-0.0110085	female	46	HCC	3	1	0.3	1	8	0	0	0	1	1	1	11.9	10.8	36	32	46	12343
120	***	***	N817	0.247846	T817	2.86e-05	female	47	HCC	2	0	0	1	4	0	0	0	1	1	1		16.9	44	15	20	2903
121	***	***	N823	0.321788	T823	-0.0549842	male	41	HCC	2	0	0	1	2	0	0	0	1	1	1	11.8	9.4	43	34	33	3.9
122	***	***	N851	0.105999	T851	0.483687	male	74	HCC	3	1	0.3-0.5	1	7	0	0	0	1	1	1	12.9	17.6	40	22	36	60500
123	***	***	N857	0.271431	T857	-0.179102	male	64	HCC	2	0	0	1	3	0	0	0	1	1	1	12	4.6	40	29	57	3
124	***	***	N861	0.369774	T861	0.315699	male	72	HCC	2	1	0.3-0.6	1	2.5	0	0	1	1	1	1	11.2	19.4	42	14	21	9.3
125	***	***	N863	0.398446	T863	-0.547217	male	72	HCC	2	1	0.3-0.6	1	3.5	0	0	1	1	1	1	12.3	6.1	43	21	22	3.7
126	***	***	N865	-0.0788091	T865	0.169072	male	42	HCC	3	0	0	5	10	0	0	1	1	1	1	13.2	9.3	39	23	58	115.1
127	***	***	N867	0.5297	T867	0.805673	male	65	HCC	2	1	0.3	1	6.5	0	0	1	1	1	1	12.5	23.2	38	137	171	209.5
128	***	***	N873	-0.148414	T873	-0.0908515	male	56	HCC	3	1	0.5-0.8	1	2.5	0	0	1	1	1	1	12.8	11.5	42	84	95
129	***	***	N877	0.189462	T877	0.783808	male	20	HCC	3	0	0	1	10	1	0	1	1	1	1	10.8	14.5	43	57	130	60500
130	***	***	N881	0.251926	T881	-0.0283321	male	43	HCC	2	1	0.2-0.4	1	9	1	0	0	1	1	1	10.9	9.4	40	21	29	19256
131	***	***	N883	0.489134	T883	0.830792	male	46	HCC	2	0	0	3	2.5	1	0	0	1	1	1	14.7	44.5	38	256	79	33
132	***	***	N911	0.368191	T911	0.598473	male	66	HCC	2	0	0	1	7	0	0	1	1	1	1	10.9	13.4	44	21	36	3.9
133	***	***	N913	-0.042823	T913	0.32434	male	44	HCC	2	1	0.1-0.3	4	8	0	0	0	1	1	1	13.4	10.1	39	298	84	224.6
134	***	***	N915	0.198599	T915	1.32718	male	57	HCC	2	0	0	2	8	1	0	0	1	1	1	11.1	13.5	41	73	185	11.7
135	***	***	N917	0.312666	T917	-0.468089	male	67	HCC	3	1	0.1	3	5.5	1	0	0	1	1	1	12.1	11.8	38	22	52	4900
136	***	***	N921	0.521434	T921	0.505435	male	53	HCC	3	1	0.3-0.5	1	7	1	0	0	1	1	1	11.1	10.3	46	35	111	1174
137	***	***	N923	0.245808	T923	-0.317301	female	52	HCC	3	1		1	5	0	0	0	1	1	1	12.4	16.7	46	28	42	2923
138	***	***	N925	-0.0942626	T925	0.906667	male	61	HCC	2	0	0	1	5	0	0	1	1	1	1	11.9	16	44	26	25	16.6
139	***	***	N937	0.569345	T937	0.755866	male	45	HCC	2	0	0	1	8	1	0	1	1	1	1	10.9	5.9	40	27	22	3.3
140	***	***	N943	0.528322	T943	-0.158863	male	51	HCC	2	1	0.3-0.5	1	11	1	0	0	1	1	1	11.3	7	40	58	86	4369
141	***	***	N951	0.028591	T951	-0.197583	female	45	HCC	3	1	0.3-0.5	1	10	0	0	0	1	1	1	12.2	6	36	18	68	16341
142	***	***	N953	0.0538662	T953	0.050456	male	60	HCC	3	0	0	1	11	0	0	0	1	1	1	11.8	8.2	39	48	162	2.5
143	***	***	N955	0.894355	T955	0.31867	female	52	HCC		1	0.5	3	3.5	0	0	1	1	1	1	12.9	7.7	37	34	39	1.6
144	***	***	N957	-0.123604	T957	-0.386015	male	58	HCC	3	1	0.6-1	0	6	0	0	1	1	1	1	11.4	19	46	44	219	86.3
145	***	***	N963	0.123674	T963	-0.232361	male	49	HCC	3	0	0	1	3	1	0	1	1	1	1	11.7	13.9	40	54	56	990.3
146	***	***	N965	-0.3457	T965	-0.0480248	female	61	HCC	3	1	0.1	1	5	0	0	0	1	1	1	11.4	6.6	38	148	74	51804
147	***	***	N967	-0.0878282	T967	0.842153	female	50	HCC	2	1		1	5.5	0	0	0	1	1	1	11.8	7.2	38	23	99	60500
148	***	***	N975	0.193148	T975	-0.406792	male	35	HCC	2	1	0.3-0.6	1	4	1	0	1	1	1	1	12	7	43	45	97	16938
149	***	***	N977	0.239799	T977	0.229583	male	43	HCC	3	1	0.1-0.3	1	6.5	1	0	1	1	1	1	11.6	10.3	45	186	252	50.5
150	***	***	N981	0.121005	T981	0.16494	male	61	HCC	2	1	0.3-0.6	3	6.8	0	0	0	1	1	1	13.5	7.6	49	26	48	4.6
151	***	***	N983	0.00484981	T983	-0.321786	male	32	HCC	2	0	0	1	10.5	1	0	0	1	1	1	12.9	23.1	38	39	192	60500
152	***	***	N1013	0.288155	T1013	0.556767	male	33	HCC	3	0	0	1	14	0	0	1	1	1	1	12.1	8.1	38	37	149	5013
153	***	***	N1015	0.337075	T1015	0.314064	male	54	HCC	2	0	0	1	12	0	0	1	1	1	1	10.6	3	34	15	47	2.5
154	***	***	N1021	-0.342305	T1021	-0.842752	female	56	HCC	2	0	0	1	9.5	0	0	1	1	1	1	10.2	5.8	41	52	20	894.6
155	***	***	N1025	0.179955	T1025	0.117241	female	67	HCC	2	1	0.3-0.6	1	2.5	0	0	1	1	1	1	11.2	16.3	40	11	17	11373
156	***	***	N1027	0.232275	T1027	0.228382	female	38	HCC	2	1	0.3-0.6	1	16	1	0	1	1	1	1	13.2	8.5	38	82	87	9.6
157	***	***	N1031	0.102628	T1031	-0.725029	male	51	HCC	2	1	0.3-0.6	1	3.2	0	0	1	1	1	1	11.9	8.2	42	60	37	1406
158	***	***	N1041	-0.499849	T1041	0.68071	male	57	HCC	2	1	0.3-0.5	2	5	1	0	1	1	1	1	11.8	11.7	34	35	100	82.7
159	***	***	N1043	0.158438	T1043	0.202094	female	58	HCC	2	1	0.3	1	3	0	0	1	1	1	1	13.3	16.4	40	29	36	183.4
160	***	***	N1045	0.420777	T1045	0.15612	male	62	HCC	2	0	0	2	3	0	0	0	1	1	1	10.7	9	41	17	27	1.6
