# Supplementary material for: Iron-sulphur cluster biogenesis factor LYRM4 is a novel prognostic biomarker associated with immune infiltrates in hepatocellular carcinoma
Source: Cancer Cell Int. 2021 Sep 6;21:463. doi: 10.1186/s12935-021-02131-3 (PMC8419973; doi:10.1186/s12935-021-02131-3)
Supplement: Supplementary file 4 — Additional file 4: Table S2. Clinicopathologic information of immunohistochemical samples, related to Table 2. [file 12935_2021_2131_MOESM4_ESM.xlsx]

## Sheet: Description
Table S9. Clinicopathologic information of immunohistochemical samples, related to Table 2
Description
1. Clinicopathoglogic information of 92 patients diagnosed with LIHC.
2. For privacy protection according to the hospital's instructions, the patient's names and accession numbers were replaced with "***".

## Sheet: Table 1. Clinical Information
Chip number	Patient Name	Accession Number in hospital	H-score of LYRM4 in paratumor	H-score of LYRM4 in tumor	TNM stage	Pathological Type	Tumor differentiation	Tumor thrombus	Tumor encapsulation	Liver cirrhosis	Tumor Size-cm	Age	Gender	HCV	HBsAg	HBsAb	HBeAg	HBeAb	HBcAb	AFP	TBIL	DBIL	IBIL	TP	ALB	ALB/GLB	ALT	AST	ALT/AST	ALP	γ-GT	TC	TG	HDL-c	LDL-c	History of smoking	History of Hepatitis	History of drinking
1	***	***	10	6	T2N0M0	HCC	I-II	0	0	1	3	59	M	-	+	-	-	+	+		12	7	5	75.5	46.2	29.3	90	52	1.73077	144	128	4.2	0.65	1.37	2.26	0	1	0
1	***	***	4	4	T2N0M0	HCC	II	0	0	1	3.8	69	M	-	+	-	-	-	+	2.33	17	10	7	61.1	36.8	24.3	32	21	1.52381	69	40	1.78	0.89	0.67	0.9	0	1	0
1	***	***	4	8	T2N0M0	HCC	II	0	0	1	4	53	M	-	+	-	+	-	+	5.41	19	10	9	66.6	33.9	32.7	58	36	1.61111	79	100	6.11	3.83	0.76	4.04	0	1	0
1	***	***	6	8	T3N0M0	HCC	II	1	1	0	4	62	M	-	+	-	-	+	+	2.34	12	6	6	65	32.9	32.1	21	24	0.875	66	16	2.3	0.63	0.64	1.24	0	0	0
1	***	***	8	11	T2N0M0	HCC	III	0	0	0	6	60	M	-	-	+	-	-	-	10042		2	4	63.3	32.1	31.2	44	22	2	128	158	5.09	1.38	1.65	2.72	0	0	1
1	***	***	8	4	T2N0M0	HCC		0	1	1	4	71	M	-	-	-	-	-	±	2.64	10	5	5	67.5	42.3	25.2	18	24	0.75			3.44	0.95	1.16	1.75	1	0	1
1	***	***	6	11	T3N0M0	HCC	II	1	1	0	9	48	M	-	+	-	-	+	+	14644	7	4	3	78.6	34.9	43.7	65	38	1.71053	119	181	6.74	0.91	0.7	2.38	0	0	0
1	***	***	4	8	T1N0M0	HCC		0	0	0	0.8	67	M	-	+	+	+	-	+	4.09	12	7	5	66.7	36.4	30.3	54	61	0.885246	84	40	4.01	1.59	0.32	3.06	0	1	1
1	***	***	8	10	T3N0M0	HCC	III	1	0	0	2	58	M								11	5	6	71.5	39.3	32.2	35	15	2.33333	80	88	3.7	1.2	0.51	2.55	0	0	1
1	***	***	4	7	T3N0M0	HCC	II-III	1	0	0	5	49	M	-	+	-	-	-	+	3.05	7	5	2	67.6	36.2	31.4	148	57	2.59649	153	142	3.8	1	1.35	1.77	1	1	1
1	***	***	7	8	T1N0M0	HCC	I-II	0	0	1	1	44	M	-	+	-	-	+	+	6.97	16	9	7	70.6	41.9	28.7	67	40	1.675	90	179	3.94	0.86	0.89	2.51	1	1	0
1	***	***	4	12	T2N0M0	HCC	II-III	0	0	1	2.8	49	F	-	+	-	-	-	+	24.16	13	7	6	64.9	40	24.9	57	40	1.425	57	25	4.99	1.8	1	1.16	0	1	0
1	***	***	4	8	T3N0M0	HCC		0	0	1	3	59	M	-	+	-	-	+	+	35.3	5	3	2	69.6	34.8	34.8	27	30	0.9	74	100	2.74	1.06	0.57	1.53	0	1	0
1	***	***	4	4	T2N0M0	HCC	I	0	0	0	4	83	F								7	3	4	65	36.2	28.8	17	15	1.13333	65	36	4.26	0.59	0.94	2.57	0	0	0
1	***	***	4	4	T2N0M0	HCC	I	0	0	1	4.5	41	M	-						2.48	28	9	19	82.6	46.6	36	49	33	1.48485	98	35	5.65	1.87	0.88	3.99	0	1	0
2	***	***	8	12	T2N0M0	HCC	I	0	0	1	8.5	51	M	-	+	-	-	+	+	3004	28	16	12	60.5	31.1	29.4	91	139	0.654676	104	51	4.1	0.86	1.1	2.31		0	1
2	***	***	8	9	T2N0M0	HCC	I	0		0	2.5	70	M	-	+	-	-	+	+	4.94	9	4	5	74.8	42.3	32.5	34	14	2.42857	66	92	4.12	1.61	1.23	2.79	1	0	1
2	***	***	4	6	T2N0M0	HCC	II	0	0	1	5	57	M	-	+	-	+	-	+	9.2	9	5	4	57.4	33	24.4	84	37	2.27027	123	173	4.94	3.61	0.44	2.02	0	1	0
2	***	***	6	3	T2N0M0	HCC	III	0	0	0	9	45	M	-	+	-	-	+	-		15	6	9	81.4	46.8	34.6	122	40	3.05	79	41	4.04	0.79	0.84	2.6	0	0	0
2	***	***	8	12	T2N0M0	HCC	III	0	0	0	2.7	66	M	-	+	-	-	+	+	26.25	14	6	8	56.5	34.1	22.4	47	33	1.42424	60	49	5.03	2.92	1.02	2.61	1	1	1
2	***	***	4	6	T2N0M0	HCC	II-III	0	1	1	7	51	F	-	+	-	-	+	+	425.42	11	5	6	61.4	29.5	31.9	234	45	5.2	141	47	5.69	0.82	0.87	2.43	0	1	0
2	***	***	3	8	T2N0M0	HCC	II	0	0	1	3	49	F	-						92.13	12	4	8	75.2	44.2	31	15	32	0.46875	112	30	5.17	0.38	1.67	2.97	0	1	0
2	***	***	2	5	T3N0M0	HCC	II	1	1	0	6	56	M	-	+	-	-	-	+	2700	20	12	8	57.1	35.8	21.3	383	95	4.03158	102	66	2.43	2.01	0.47	1.56	1	1	0
2	***	***	7	8	T2N0M0	HCC	II	0	0	1	2	64	M	-						2.07	9	4	5	71.6	44.6	27	15	21	0.714286	127	53					0	1	0
2	***	***	2	8	T2N0M0	HCC	II	0		1	2.1	63	F	-	+	-	-	+	+	36.11	12	6	6	63.8	33.5	30.3	23	14	1.64286	59	15	4.52	1.31	1.01	2.94	0	1	0
2	***	***	8	12	T2N0M0	HCC	II-III	0	0	1	5	66	M	-	+	-	+	-	+	342.59	11	6	5	69	36	33	107	71	1.50704	126	38	4.43	1.38	0.83	2.98	0	0	0
2	***	***	7	8	T2N0M0	HCC	II	0	0	1	7	52	M	-	+	-	-	+	+	34154	14	8	6	63	28.3	34.7	213	99	2.15152	78	593	3.17	1.1	1.34	1.44	0	1	1
2	***	***	4	12	T2N0M0	HCC	II	0	0	1	2	67	F	-	+	-	-	+	+	957.13	8	4	4	72.1	41.9	30.2	40	23	1.73913	59	144	4.91	0.79	1.32	3.23	0	0	0
2	***	***	8	8	T3N0M0	HCC	II-III	1	1	1	3.5	43	M	-	+	-	-	+	+	148.78	8	4	4	68.1	39.8	28.3	55	36	1.52778	109	224	5.87	1.06	1.35	4.2	1	1	1
3	***	***	4	9	T2N0M0	HCC		0	0	1	5	64	M	-	-	-	-	-	-	20.5	17	10	7	57.2	37.1	20.1	51	16	3.1875	58	21	1.8	1.95	0.47	0.98	1	0	1
3	***	***	7	10	T2N0M0	HCC	II	0	0	1	3.5	61	M	-	+	-	-	+	+		9	6	3	64.8	35.5		32	38	0.842105	94	69	3.23	1.29	0.73	1.73	1	1	1
3	***	***	4	4	T3N0M0	HCC	II	1		1	4.5	60	M								11	6	5	67.5	34.2	33.3	28	32	0.875			2.6	0.71	0.63	1.62	1	0	1
3	***	***	4	4	T2N0M0	HCC	II	0	1	1	2	74	M	-	+	-	-	-	+		11	5	6	62.1	35.2	26.9	37	25	1.48	53	23	4.54	1.15	1.07	1.75	0	1	0
3	***	***	4	6	T2N0M0	HCC	II	0	0	1	13	77	F	-	-	+	-	-	+		11	6	5	64	29		126	35	3.6	134	124	3.51	1.01	0.96	2.19	0	0	0
3	***	***	6	4	T2N0M0	HCC	II	0	0	1	3	67	M	-	+	-	-	+	+	19.44	45	27	18	69.5	37.6	31.9	20	34	0.588235	75	36	3.69	0.88	1.1	1.72	1	0	0
3	***	***	4	4	T1N0M0	HCC	II	0		1	1.5	44	M	-	+	-	-	-	+	53.16	15	9	6	57.1	28.7	28.4	307	55	5.58182	106	47	2.21	0.56	0.66	1.18	1	1	0
3	***	***	8	8	T1N0M0	HCC	I-II	0	0	0	1.6	47	M	-	+	-	-	+	-	4.65	10	4	6	63.7	36.7	27	80	31	2.58065	95	56	5.4	1.56	0.84	2.36	0	1	0
3	***	***	5	4	T2N0M0	HCC	I	0	0	0	5	48	M	-	+	-	+	-	+	10.9	12	7	5	63.3	38.5	24.8	250	77	3.24675	87	111	2.56	1.14	0.45	1.65	0	0	0
3	***	***	7	8	T2N0M0	HCC	II-III	1	0	1	1	54	M	-	+	-	+	-	+	8	9	4	5	72.3	40.6	31.7	37	28	1.32143	100	48	3.59	0.62	0.85	2.42	1	1	1
3	***	***	7	11	T2N0M0	HCC	I	0	0	1	2.2	52	M	-						1.39		3	7	63.9	34	29.9	20	22	0.909091	107	71	4.08	0.99	0.67	2.67	1	1	1
4	***	***	3	6	T3N0M0	HCC	II-III	1	0	1	3	66	M	-	+	-	-	+	-	2.84	18	12	6	59	27.5	31.5	76	53	1.43396	99	19	3.37	1.04	0.5	1.5	1	1
4	***	***	0	6	T2N0M0	HCC	II	0	0	1	3	57	M	-	+	-	-	+	+	144.99	17	7	10	67	36.5	30.5	48	27	1.77778	48	62	4.02	0.68	1.48	1.94	1	1	1
4	***	***	6	4	T4N0M0	HCC	II	1	1	1	6.5	62	M	-							24	12	12	68	34.6		109	67	1.62687	153	142	3.79	0.82	0.61	2.65	0	1	0
4	***	***	3	7	T2N0M0	HCC	I-II		0	1	5	68	F	-	+	-	-	+	+	3671	133	103	30	58.9	33.3	25.6	919	825	1.11394	644	81	1.55	0.86	0.37	0.66	0	1	0
4	***	***	4	8	T3N0M0	HCC	II	1	0	1	11	48	M	-	+	-	-	+	+	999.2	35	22	13	70.9	47.3	23.6	118	49	2.40816	107	55	3.07	0.54	0.51	0.57	1	1	1
4	***	***	4	8	T3N0M0	HCC	I-II	1	0	1	5	43	M	-	+	-	-	+	+	3.54	23	12	11	61.1	30.8	30.3	41	30	1.36667	66	65	2.72	0.91	0.69	1.76	0	1	0
4	***	***	4	0	T1N0M0	HCC	II	0	0	1	1.8	73	F							384.81	23	16	7	67.3	37.6	29.7	24	40	0.6			1.26	0.42	0.3	1.07	0	0	0
4	***	***	4	3	T3N0M0	HCC	II	1	0	1	6	65	M	-	+	-	-	+	+	4.8	40	17	23	74.4	35.5	38.9	19	44	0.431818	140	299	4.74	1	0.95	2.75	0	0	1
5	***	***	8	4	T3N0M0	HCC	II	1		1	13	72	M	-	+	-	+	-	+	270.49	13	8	5	54.3	32.3		61	32	1.90625	81	47	1.83	0.61	0.3	1.15	0	0	0
5	***	***	6	6	T1N0M0	HCC	I-II	0	0	1	1.4	48	M	-	+	-	-	-	-	2.38	13	7	6	67.8	36.4	31.4	40	30	1.33333	98	14	2.59	0.52	0.47	1.77	0	1	0
5	***	***	4	4	T2N0M0	HCC	II	0		0	11	59	M	-	-	+	-	+	±	25.78	14	7	7	70.2	39.9		26	23	1.13043	113	193	2.07	0.66	0.59	1.36	1	1	0
5	***	***	4	6	T2N0M0	HCC	III	0	0	1	2	36	M	-	+	-	-	±	+	355.19	12	4	8	65.8	35.5		114	32	3.5625	115	35	3.74	1.39	0.61	2.36	0	0	0
5	***	***	5	8	T2N0M0	HCC	I	0	0	1	3	66	M	-	+	-	+	-	+	8.93	12	5	7	76.3	40.3		96	67	1.43284	84	47	4.27	1.16	1.02	2.32	1	0	0
5	***	***	4	8	T2N0M0	HCC	II	0	0	0	1.5	38	M	-	+	-	+	-	+		18	7	11	61.1	37.9		1268	916	1.38428	105	56	4.96	0.69	1.16	3.22	1	1	0
5	***	***	6	3	T4N0M0	HCC	III		0	1	8.5	46	M	+	+	-	-	-	+	245.58	10	6	4	66.2	28.9	37.3	199	67	2.97015	138	53	2.08	0.51	0.63	1.06	1	0	1
5	***	***	8	6	T3N0M0	HCC	II	0		0	17	58	M	-	+	-	-	+	+	2.91	13	8	5	64.1	40	24.1	40	36	1.11111	90	93	2.14	0.74	0.66	1.08	1	0	1
5	***	***	4	6	T2N0M0	HCC	II	0	0	0	3.5	58	M	-	+	-	-	+	+	3.58	9	4	5	69.9	42.4	27.5	63	31	2.03226	79	88	5.93	7.69	0.88	2.96	1	1	1
6	***	***	6	7	T1N0M0	HCC	II	0	0	0	2	57	M	-	+	-	-	+	+	4.56	8	4	4	62.7	36.7		70	20	3.5	59	60	5.23	0.88	0.82	2.76	1	1	1
6	***	***	4	11	T3N0M0	HCC	II-III	1	1	0	4	44	M	-	+	-	-	±	+	320.66	15	10	5	68.9	37.9		245	67	3.65672	350	818	5.95	1.41	1.48	3.61	0	1	1
6	***	***	4	6	T2N0M0	HCC	II-III	1	0	1	1.2	44	M	-	+	-	-	-	+	9.05	13	7	6	70.8	39.4	31.4	28	21	1.33333	76	84	2.89	0.83	0.79	1.73	1	1	0
6	***	***	4	8	T3N0M0	HCC	I-II	0	0	1	3.5	49	F	-	+	-	+	-	+	7.89	19	7	12	69.6	33.9		16	33	0.484848	142	24	4.78	1.37	1.63	2.09	0	1	0
6	***	***	5	5	T2N0M0	HCC	III	0	0	1	7	62	M	-	+	-	+	-	+	149.93		2	5	62.9	34.8	28.1	56	39	1.4359	73	45	3.51	0.88	0.96	2.04	1	0	0
6	***	***	0	4	T2N0M0	HCC	II	0	1	0	3	63	M	-	+	-	-	-	+	3.04		3	8	62.9	34.3	28.6	33	22	1.5	89	75	4.79	0.94	1.47	2.93	0	1	0
6	***	***	5	6	T2N0M0	HCC	II	0	0	1	2	59	M	-	+	-	-	-	+	14.26	24	14	10	60.6	34.4	26.2	125	27	4.62963	117	109	4.72	0.86	0.61	1.75	1	1	0
6	***	***	4	4	T2N0M0	HCC	II-III	0	0	0	10	72	M	-	+	-	-	+	+	13799	60	45	15	57.1	29.4	27.7	49	211	0.232227	395	840					0	1	0
6	***	***	4	11	T2N0M0	HCC	II	0	0	0	3	62	F	-	+	-	-	-	±	2.26	30	17	13	66.4	29.7	36.7	39	23	1.69565	170	13	3.56	0.66	1.14	1.89	0	1	0
6	***	***	8	8	T2N0M0	HCC	II	0	0	1	2	56	M								17	7	10	87.6	49.9		321	113	2.84071	80	153	5.29	1.17	1.2	2.35	1	1	0
6	***	***	4	4	T1N0M0	HCC	II-III	0	0	1	1.5	58	M							18.21	10	5	5	68.7	33.8	34.9	152	56	2.71429	55	113	2.91	0.99	0.65	1.85	0	1	0
6	***	***	4	8	T3N0M0	HCC	II-III	1	0	1	3.5	51	M	-	+	+	+	-	+	1939.88	17	8	9	58.6	28.3	30.3	52	64	0.8125	117	65	3.39	0.57	0.8	2.31	0	0	0
6	***	***	4	12	T4N0M0	HCC	III	0	0	1	4	64	M	-	+	-	+	-	+	29.18	17	11	6	76.2	42.9	33.3	39	40	0.975	126	119	1.93	0.66	0.5	1.25	1	0	1
6	***	***	4	9	T2N0M0	HCC	II-III	0	0	1	3	53	M	-	+	-	-	-	+	403.51	12	6	6	62.3	36		89	46	1.93478	76	48	3.18	0.9	0.74	1.79	1	1	1
6	***	***	8	8	T2N0M0	HCC	I-II	0	0	0	2.5	44	M	-	+	-	-	-	+	111.68	11	6	5	68.4	41.7	26.7	57	44	1.29545	110	118	3.58	0.93	0.79	1.89	0	1	0
7	***	***	5	8	T1N0M0	HCC	II	0	0	0	0.8	62	M	-	+	-	-	-	+	4.12	11	5	6	71	35.7	35.3	135	28	4.82143	98	24	4.03	1.93	0.51	2.69	1	1	1
7	***	***	4	10	T3N0M0	HCC	II	1	0	0	3.5	45	F	-	+	-	-	+	+	49.34	10	5	5	69	33.6	35.4	49	80	0.6125	135	103	3.85	0.79	0.59	2.61	0	1	0
7	***	***	4	8	T2N0M0	HCC	II	0	0	1	2.2	52	M	-						841.5	14	5	9	70.9	37.7	33.2	17	34	0.5	75	50	5.27	1.59	0.96	3.51	0	1	0
7	***	***	6	8	T4N0M0	HCC	II	1	0	1	3	63	M	-	+	-	-	+	+	4.29	12	6	6	82.3	42	40.3	39	58	0.672414	120	39	3.76	1.11	0.97	1.97	0	1	0
7	***	***	4	10	T1N0M0	HCC	II	0	0	1	1.4	52	M	-	+	-	-	+	+	2.47	12	6	6	72.8	44.3	28.5	43	22	1.95455	78	23	2.83	1.18	0.9	1.25	0	1	0
7	***	***	8	4	T3N0M0	HCC	III	1	0	1	3.5	58	M	-	+	+	+	-	+	95.87	10	6	4	68.4	34.1	34.3	53	37	1.43243	135	31	2.68	0.69	0.89	1.6	0	1	0
7	***	***	4	10	T2N0M0	HCC	II	0	0	1	5.5	50	M	-	+	-	+	+	+	26193	20	11	9	67.8	42.5	25.3	83	37	2.24324	101	104	1.99	2.36	0.83	0.66	0	0	0
7	***	***	4	8	T3N0M0	HCC	II-III	1	0	0	6	55	M	-	+	-	+	-	+	184.64	12	6	6	59.4	31.1	28.3	63	21	3	58	51	4.87	1.4	1.11	2.77	0	0	0
7	***	***	4	7	T4N0M0	HCC	III	1	0	1	10.5	67	M	-	+	-	-	+	+	82.48	18	11	7	69.3	38.2	31.1	60	43	1.39535	174	100	2.86	0.8	0.67	1.85	1	0	0
7	***	***	6	0	T3N0M0	HCC	II	1		1	3	61	M	-	+	-	+	-	+	8.26	7	4	3	67.4	32.6	34.8	85	101	0.841584	90	48	2.78	1.14	0.86	1.47	0	1	0
7	***	***	4	4	T1N0M0	HCC	II	0	0	1	1.5	42	M	-	+	-	-	+	-	692.75	11	5	6	60.8	33.9	26.9	58	46	1.26087	74	19	3.6	1.34	1.26	1.75	0	1	1
7	***	***	8	5	T1N0M0	HCC	II	0	0	1	1.2	61	M								14	7	7	74.9	40	34.9	36	19	1.89474	68	39	2.85	0.7	0.57	1.89	1	1	1
7	***	***	4	4	T2N0M0	HCC	II	0	0	1	4.5	74	F	-	-	-	-	-	-		22	7	15	78.8	41.2	37.6	30	44	0.681818	89	16	5.16	1.03	1.06	3.23	0	0	0
8	***	***	6	8	T2N0M0	HCC	I-II	0	0	0	7.5	44	M	-	+	-	-	+	+	466.53	7	3	4	62.3	31.2	31.1	91	28	3.25	80	61	5.02	1.07	0.48	2.41	1	1	0
8	***	***	9	4	T3N0M0	HCC	II	1	0	1	9	54	M							4.02	495	452	43	47.9	27.6	20.3	141	87	1.62069			0.88	1.06	0.1	0.63	0	1	1
8	***	***	5	4	T2N0M0	HCC	II	0	0	1	2	59	F	-	+	-	-	+	+		11	5	6	66.2	42.5	23.7	20	20	1	69	31	3.25	1.51	0.83	2.47	0	1	0
8	***	***	4	4	T2N0M0	HCC	I	0	0	1	2.3	47	M	-	+	-	-	+	+	15.18	14	8	6	73.8	36.6	37.2	65	66	0.984848	153	220	3.7	1.32	0.51	2.48	1	1	1
8	***	***	4	6	T2N0M0	HCC	I-II	0	0	0	2.5	69	M	-						762.99	18	8	10	75.3	41.8	33.5	15	21	0.714286	65	23	3.19	0.75	0.99	1.8	1	1	1
8	***	***	4	4	T3N0M0	HCC	II	1	0	1	3	68	F	-	+	-	-	+	+	6.48	7	3	4	70.4	41	29.4	54	38	1.42105	81	30	4.04	0.7	1.36	2.02	0	1	0
8	***	***	6	8	T2N0M0	HCC	II	1	0	1	1.5	41	M	-	+	-	-	+	+	165.04	14	8	6	68.5	38.2	30.3	84	70	1.2	93	69	3.25	0.88	0.88	2.02	1	1	1
